# Supplementary material for: Characterization of Mesenchymal Stem Cells Derived from Patients with Cerebellar Ataxia: Downregulation of the Anti-Inflammatory Secretome Profile
Source: Cells. 2020 Jan 15;9(1):212. doi: 10.3390/cells9010212 (PMC7016790; doi:10.3390/cells9010212)
Supplement: Supplementary file 1 [file cells-09-00212-s001.zip]

Archive with 2 entries (2 files):
- Supplemental table 1. Protein list of downregulated secretome 12082019.xlsx
- Supplemental table 2. ClueGO functional grouping 12082019.xlsx
