# Supplementary material for: Characterization of Mesenchymal Stem Cells Derived from Patients with Cerebellar Ataxia: Downregulation of the Anti-Inflammatory Secretome Profile
Source: Cells. 2020 Jan 15;9(1):212. doi: 10.3390/cells9010212 (PMC7016790; doi:10.3390/cells9010212)
Supplement: Supplementary file 1 [file cells-09-00212-s001.zip › Supplemental table 1. Protein list of downregulated secretome 12082019.xlsx]

## Sheet: Sheet1
	Supplmental Table 1. List of downregulated proteins in secretome analysis
	Uniprot ID	Protein name	H-MSCs				CA-MSCs			Ratio	SecretomeP	SignalP	TargetP	TMHMM	PredGPI	WoLF.PSORT	GO cellular Component
			Healthy 1	Healthy 2	Healthy 3		CA 1	CA 2	CA 3
	P17936	insulin like growth factor binding protein 3(IGFBP3)	6	7	5		4	4	5	0.722222	#N/A	#N/A	#N/A	#N/A	#N/A	#N/A	extracellular
	Q14393	growth arrest specific 6(GAS6)	10	17	17		7	18	7	0.727273	#N/A	#N/A	#N/A	#N/A	#N/A	#N/A	extracellular
	P02751	fibronectin 1(FN1)	872	0	3017		950	1945	0	0.744407	#N/A	#N/A	#N/A	#N/A	#N/A	#N/A	extracellular;membrane;organelle lumen
	Q14767	latent transforming growth factor beta binding protein 2(LTBP2)	19	33	30		18	26	16	0.731707	0.457	0.65	0.296	PredHel=0	0.714226	mito 13, extr 11, cyto_mito 8.33333, lyso 4,	cell surface;extracellular;membrane
	P12109	collagen type VI alpha 1 chain(COL6A1)	56	164	207		77	110	125	0.730679	#N/A	#N/A	#N/A	#N/A	#N/A	#N/A	extracellular
	Q8IUX7	AE binding protein 1(AEBP1)	6	18	16		5	11	13	0.725	0.155	0.836	0.941	PredHel=0	0.488433	E.R. 16, E.R._golg 12, extr 9, golg 6	cytoplasm;extracellular;nucleus
	P10915	hyaluronan and proteoglycan link protein 1(HAPLN1)	14	17	16		0	20	13	0.702128	#N/A	#N/A	#N/A	#N/A	#N/A	#N/A	extracellular
	P05997	collagen type V alpha 2 chain(COL5A2)	35	82	59		30	41	52	0.698864	0.087	0.875	0.958	PredHel=0	0.882486	E.R. 18, extr 10, lyso 3	extracellular;organelle lumen
	P49746	thrombospondin 3(THBS3)	6	15	13		0	12	11	0.676471	#N/A	#N/A	#N/A	#N/A	#N/A	#N/A	extracellular
	P35442	thrombospondin 2(THBS2)	46	114	123		43	91	55	0.667845	0.55	0.909	0.964	PredHel=0	0.413588	extr 31	extracellular
	P07900	heat shock protein 90 alpha family class A member 1(HSP90AA1)	0	8	13		0	14	0	0.666667	#N/A	#N/A	#N/A	#N/A	#N/A	#N/A	cytoplasm;cytosol;extracellular;membrane;nucleus;organelle lumen
	Q9NS15	latent transforming growth factor beta binding protein 3(LTBP3)	0	3	3		2	0	2	0.666667	0.377	0.592	0.885	PredHel=1	0.418133	extr 16, plas 10, E.R. 4	extracellular
	Q9Y646	carboxypeptidase Q(CPQ)	0	3	0		0	2	0	0.666667	0.613	0.726	0.824	PredHel=0	0.0733799	plas 11, E.R. 7, extr 5, pero 3, mito 2, lyso	cytoplasm;endoplasmic reticulum;extracellular;Golgi;vacuole
	P20908	collagen type V alpha 1 chain(COL5A1)	28	96	110		35	66	49	0.641026	#N/A	#N/A	#N/A	#N/A	#N/A	#N/A	extracellular;organelle lumen
	Q12841	follistatin like 1(FSTL1)	7	12	14		5	6	10	0.636364	0.556	0.939	0.927	PredHel=0	0.681464	extr 31	extracellular;membrane;organelle lumen
	O43854	EGF like repeats and discoidin domains 3(EDIL3)	8	17	16		5	11	10	0.634146	0.796	0.727	0.925	PredHel=0	0.705014	extr 25, lyso 3, E.R. 2	extracellular
	P07942	laminin subunit beta 1(LAMB1)	9	60	47		22	27	24	0.62931	0.431	0.846	0.839	PredHel=0	0.468235	extr 29	extracellular;membrane;organelle lumen
	P05121	serpin family E member 1(SERPINE1)	25	79	187		16	119	48	0.628866	#N/A	#N/A	#N/A	#N/A	#N/A	#N/A	extracellular;membrane;organelle lumen
	O43852	calumenin(CALU)	3	3	7		0	4	4	0.615385	#N/A	#N/A	#N/A	#N/A	#N/A	#N/A	endoplasmic reticulum;extracellular;Golgi;membrane;organelle lumen
	P11047	laminin subunit gamma 1(LAMC1)	9	47	36		20	18	18	0.608696	0.33	0.734	0.624	PredHel=0	0.890901	extr 16, pero 6, lyso 4, E.R. 2, golg 2, E.R.	extracellular;organelle lumen
	P06733	enolase 1(ENO1)	0	7	8		0	9	0	0.6	0.618	0.114	0.053	PredHel=0	0.925355	cyto 26.5, cyto_nucl 15, nucl 2.5
	P51884	lumican(LUM)	25	34	47		19	25	18	0.584906	0.584	0.849	0.917	PredHel=0	0.961007	extr 27, lyso 3	extracellular
	Q14764	major vault protein(MVP)	0	7	0		0	4	0	0.571429	0.448	0.103	0.112	PredHel=0	0.986716	cyto 18, cyto_nucl 17, nucl 12	cytoplasm;cytoskeleton;cytosol;extracellular;membrane;nucleus;organelle lumen
	P39059	collagen type XV alpha 1 chain(COL15A1)	2	8	6		0	2	7	0.5625	#N/A	#N/A	#N/A	#N/A	#N/A	#N/A	extracellular
	Q6UVK1	chondroitin sulfate proteoglycan 4(CSPG4)	0	12	7		0	6	4	0.526316	0.438	0.835	0.966	PredHel=1	0.916738	extr 13.5, extr_plas 10.5, plas 6.5, lyso 5,	cell surface;extracellular;membrane;organelle lumen
	P09486	secreted protein acidic and cysteine rich(SPARC)	70	89	144		25	69	61	0.511551	0.904	0.939	0.91	PredHel=0	0.11621	extr 26, cyto_mito 4	cell surface;cytoplasm;extracellular;membrane;mitochondrion;nucleus;organelle lumen
	Q07954	LDL receptor related protein 1(LRP1)	4	29	18		8	12	6	0.509804	0.784	0.861	0.96	PredHel=0	0.166768	extr 30	cytoplasm;cytosol;endosome;membrane;nucleus
	P08253	matrix metallopeptidase 2(MMP2)	60	104	157		28	82	52	0.504673	#N/A	#N/A	#N/A	#N/A	#N/A	#N/A	cytoplasm;extracellular;membrane;mitochondrion;nucleus
	C9JD84	latent transforming growth factor beta binding protein 1(LTBP1)	0	3	5		4	0	0	0.5	0.653	0.752	0.891	PredHel=0	0.911287	extr 22, pero 2.5, cyto_pero 2.5, plas 2, mit	cell surface;membrane
	P02788	lactotransferrin(LTF)	0	4	2		0	0	3	0.5	#N/A	#N/A	#N/A	#N/A	#N/A	#N/A	cell surface;cytoplasm;extracellular;nucleus;organelle lumen
	P34741	syndecan 2(SDC2)	3	0	3		0	0	3	0.5	0.188	0.915	0.923	PredHel=1	0.579784	extr 24, E.R. 4, plas 1, nucl 1, cyto 1, cyto	membrane
	Q14112	nidogen 2(NID2)	3	17	15		2	10	5	0.485714	0.606	0.816	0.957	PredHel=0	0.505486	extr 20.5, extr_plas 13, plas 4.5, E.R. 4	cell surface;extracellular;membrane
	Q16363	laminin subunit alpha 4(LAMA4)	0	55	49		27	23	0	0.480769	0.607	0.831	0.875	PredHel=0	0.874913	extr 29	cytoskeleton;extracellular;membrane
	Q08431	milk fat globule-EGF factor 8 protein(MFGE8)	11	12	0		0	0	11	0.478261	0.712	0.806	0.869	PredHel=0	0.00921151	extr 27, lyso 2, golg 2
	Q15113	procollagen C-endopeptidase enhancer(PCOLCE)	2	13	13		2	4	7	0.464286	#N/A	#N/A	#N/A	#N/A	#N/A	#N/A	extracellular
	Q99715	collagen type XII alpha 1 chain(COL12A1)	251	484	330		99	191	176	0.437559	0.353	0.781	0.87	PredHel=0	0.521353	E.R. 12, E.R._golg 8, extr 7, plas 6, lyso 4	extracellular;organelle lumen
	P12107	collagen type XI alpha 1 chain(COL11A1)	17	19	16		5	6	11	0.423077	#N/A	#N/A	#N/A	#N/A	#N/A	#N/A	extracellular;organelle lumen
	Q92743	HtrA serine peptidase 1(HTRA1)	0	19	20		2	12	2	0.410256	0.681	0.936	0.828	PredHel=0	0.172429	extr 14, E.R. 8, lyso 6, pero 3	cytosol;extracellular;membrane
	O75095	multiple EGF like domains 6(MEGF6)	2	3	0		0	2	0	0.4	0.598	0.546	0.545	PredHel=0	0.662199	extr 22, nucl 3, mito 3, lyso 3, mito_nucl 3	extracellular
	P49747	cartilage oligomeric matrix protein(COMP)	10	0	0		0	0	4	0.4	0.361	0.741	0.931	PredHel=0	0.242172	extr 26, nucl 2, lyso 2	extracellular
	Q15582	transforming growth factor beta induced(TGFBI)	26	158	344		0	135	68	0.38447	0.385	0.886	0.888	PredHel=1	0.137208	extr 9, plas 6, mito 5.5, E.R. 5, cyto_mito 3	extracellular;membrane
	O76061	stanniocalcin 2(STC2)	0	11	5		2	4	0	0.375	#N/A	#N/A	#N/A	#N/A	#N/A	#N/A	endoplasmic reticulum;extracellular;Golgi;organelle lumen
	P08123	collagen type I alpha 2 chain(COL1A2)	324	1111	1022		350	567	0	0.373219	0.323	0.804	0.947	PredHel=0	0.750526	extr 15, E.R. 12, lyso 3
	P09382	galectin 1(LGALS1)	2	5	4		0	4	0	0.363636	#N/A	#N/A	#N/A	#N/A	#N/A	#N/A	extracellular
	O75882	attractin(ATRN)	0	3	3		0	2	0	0.333333	#N/A	#N/A	#N/A	#N/A	#N/A	#N/A	cytoplasm;membrane
	P05556	integrin subunit beta 1(ITGB1)	0	3	3		0	2	0	0.333333	0.325	0.771	0.912	PredHel=1	0.321144	extr 22, pero 4.5, plas 3, cyto_pero 3	cell surface;cytoplasm;endosome;membrane
	P14618	pyruvate kinase, muscle(PKM)	0	18	21		8	0	5	0.333333	#N/A	#N/A	#N/A	#N/A	#N/A	#N/A	cytoplasm;cytosol;extracellular;mitochondrion;nucleus;organelle lumen
	Q9NRN5	olfactomedin like 3(OLFML3)	3	13	13		0	3	6	0.310345	0.427	0.124	0.024	PredHel=0	0.624924	cyto 17.5, cyto_nucl 13, nucl 5.5, extr 4, pe	extracellular
	P09871	complement C1s(C1S)	4	16	14		0	5	5	0.294118	0.68	0.929	0.906	PredHel=0	0.38295	extr 24, lyso 4, plas 2	extracellular
	P00736	complement C1r(C1R)	4	0	24		0	3	4	0.25	0.751	0.595	0.843	PredHel=0	0.621461	extr 26, lyso 4	extracellular
	P16035	TIMP metallopeptidase inhibitor 2(TIMP2)	0	6	6		0	3	0	0.25	#N/A	#N/A	#N/A	#N/A	#N/A	#N/A	cell surface;extracellular;organelle lumen
	Q4ZHG4	fibronectin type III domain containing 1(FNDC1)	11	33	22		2	7	6	0.227273	0.216	0.818	0.815	PredHel=0	0.746032	extr 13, extr_plas 11, E.R. 8, plas 7	extracellular
	O14498	immunoglobulin superfamily containing leucine rich repeat(ISLR)	0	8	6		0	0	3	0.214286	0.883	0.939	0.97	PredHel=0	0.953438	extr 22, nucl 4, cyto 3.5, cyto_pero 2.5	extracellular
	O95967	EGF containing fibulin like extracellular matrix protein 2(EFEMP2)	2	3	5		0	0	2	0.2	0.828	0.913	0.98	PredHel=0	0.0113184	extr 28, lyso 3	extracellular
	O94769	extracellular matrix protein 2(ECM2)	0	6	7		0	0	2	0.153846	0.316	0.815	0.968	PredHel=0	0.44019	extr 22, E.R. 4, pero 3.5, cyto_pero 2.5	extracellular
