# Supplementary material for: Characterization of Mesenchymal Stem Cells Derived from Patients with Cerebellar Ataxia: Downregulation of the Anti-Inflammatory Secretome Profile
Source: Cells. 2020 Jan 15;9(1):212. doi: 10.3390/cells9010212 (PMC7016790; doi:10.3390/cells9010212)
Supplement: Supplementary file 1 [file cells-09-00212-s001.zip › Supplemental table 2. ClueGO functional grouping 12082019.xlsx]

## Sheet: Functional group
	Supplemental table 2. Functional groups analyzed by ClueGO
	Functional groups	Associated proteins
	Extracellular matrix disassembly	BMP1, CST3, CTSL, FN1, HTRA1, LAMA4, LAMC1, LRP1, MMP2, TIMP2
	Extracellular matrix organization	B4GALT1, BMP1, COL11A1, COL12A1, COL14A1, COL1A2, COL2A1, COL5A1, COL5A2, COL5A3, COL6A1, COMP, CST3, CTSL, DAG1, ECM2, EFEMP2, FBLN1, FN1, GAS6, HAPLN1, HTRA1, ITGB1, LAMA4, LAMA5, LAMB1, LAMB2, LAMC1, LRP1, LUM, MMP2, NDNF, NID2, PLOD3, POSTN, SERPINE1, SPARC, TGFBI, THBS2, THBS3, TIMP2, TNC, VCAM1
	Negative regulation of angiogenesis	SERPINE1, SERPINF1, SPARC, THBS2
	Positive regulation of protein processing	C3, CCBE1, ENO1
	Transforming growth factor beta production	HSP90AB1, LTBP2, LTBP3, LUM
	ATP biosynthetic process	ALDOA, ENO1, PKM
	Basement membrane organization	DAG1, EFEMP2, GAS6, ITGB1, NID2, PLOD3
	Cartilage development involved in endochondral bone morphogenesis	COL2A1, COMP, LTF, THBS3
	Plasma lipoprotein particle organization	APOB, BMP1, P4HB, PLTP
	Glial cell development	CST3, DAG1, LAMA5, LAMB2, LAMC1, LRP1
	Regulation of cell-substrate adhesion	DAG1, ECM2, EDIL3, FBLN1, FN1, IGFBP3, LGALS1, LRP1, NDNF, POSTN, SERPINE1
	Angiogenesis involved in wound healing	B4GALT1, C3, C4B, DAG1, ECM2, EDIL3, FBLN1, FN1, GAS6, LGALS1, LRP1, MFGE8, NDNF, POSTN, SERPINE1
	Glycosaminoglycan metabolic process	B4GALT1, CSPG4, GPC6, ITIH2, ITIH5, LUM, NDNF, SDC2
	Collagen metabolic process	COL11A1, COL12A1, COL14A1, COL15A1, COL1A2, COL2A1, COL5A1, COL5A2, COL5A3, COL6A1, CST3, CTSL, DAG1, FN1, INHBA, ITGB1, LAMA4, LAMB1, LAMC1, LUM, MMP2, PLOD3
	Connective tissue development	ADAMTS12, ADAMTS7, BMP1, CHI3L1, COL11A1, COL2A1, COL5A1, COMP, EFEMP1, LUM, TGFBI, THBS3
	Negative regulation of endopeptidase activity	C3, C4B, CD109, CST3, GAS6, ITIH2, ITIH5, LRP1, LTF, MFGE8, NDNF, SERPINE1, SERPINF1, TIMP2
	Cell-substrate adhesion	ADAMTS12, B4GALT1, COL5A3, DAG1, ECM2, EDIL3, FBLN1, FN1, GAS6, ITGB1, LAMA5, LAMB1, LAMC1, LGALS1, NDNF, NID2, POSTN, SERPINE1, THBS3, VCAM1
	Response to axon injury	CPQ, CST3, DAG1, DPYSL3, GAS6, IGFBP2, LAMB2, LAMC1, LGALS1, LRP1, PKM, POSTN, SPARC, STC2, TNC, VCAM1
